# Supplementary material for: The Effecting Mechanisms of 100 nm Sized Polystyrene Nanoplastics on the Typical Coastal Alexandrium tamarense
Source: Int J Mol Sci. 2024 Jul 2;25(13):7297. doi: 10.3390/ijms25137297 (PMC11242399; doi:10.3390/ijms25137297)
Supplement: Supplementary file 1 [file ijms-25-07297-s001.zip]

Archive with 1 entries (1 files):
- ijms-3040688-supplementary.pdf
